# Supplementary material for: Hydrogen Sulfide Increases the Analgesic Effects of µ- and δ-Opioid Receptors during Neuropathic Pain: Pathways Implicated
Source: Antioxidants (Basel). 2022 Jul 4;11(7):1321. doi: 10.3390/antiox11071321 (PMC9311550; doi:10.3390/antiox11071321)
Supplement: Supplementary file 1 [file antioxidants-11-01321-s001.zip]

Archive with 1 entries (1 files):
- antioxidants-1767701-supplementary.pdf
